# Supplementary material for: Towards the Elucidation of the Pharmacokinetics of Voriconazole: A Quantitative Characterization of Its Metabolism
Source: Pharmaceutics. 2022 Feb 22;14(3):477. doi: 10.3390/pharmaceutics14030477 (PMC8948939; doi:10.3390/pharmaceutics14030477)
Supplement: Supplementary file 1 [file pharmaceutics-14-00477-s001.zip]

Archive with 1 entries (1 files):
- pharmaceutics-1494919-supplementary.pdf
